# Supplementary material for: Evolutionarily conserved hydrophobicity and sterics in TM3/TM4 balance Orai1 pore opening
Source: Protein Sci. 2026 Jul 12;35(8):e70684. doi: 10.1002/pro.70684 (PMC13358370; doi:10.1002/pro.70684)
Supplement: Supplementary file 3 — Table S6. Table provides F and p values of statistics performed for the data sets in the respective main and supplementary figures. [file PRO-35-e70684-s002.xlsx]

## Sheet: Main Figures
Supplementary Table 6
Table provides F and p values of statistics performed for the data sets in the respective main and supplementary figures.
Main Figure	Test	p-value	F statistics	post-hoch (in case of ANOVA p<0.05)	probability	significant
1B	Welch-ANOVA	0.01275	F (3, 20,86771) = 4,58608	V181F wt	0.9986	0
				V181Y wt	0.01559	1
				V181Y V181F	0.03414	1
				V181W wt	0.22046	0
				V181W V181F	0.29518	0
				V181W V181Y	0.68011	0
1E	Welch-ANOVA	5.50123e-07	F(2, 21,43719) = 30,93201	I182Y O1	0.000606583	1
				I182W O1	0.000851306	1
				I182W I182Y	2.60164e-06	1
1F	Welch-ANOVA	5.50123e-07	F(1, 5,34873) = 2,739	I182Y WT	0.15501	0
1I	Welch-ANOVA	0.15883	F(3, 12,54787) = 69,61106	A254F WT - (12)	3.60038e-06	1
				A254W WT - (12)	0.000402392	1
				A254W A254F	0.93216	0
				A254L WT - (12)	0.000675864	1
				A254L A254F	0.99629	0
				A254L A254W	0.9066	0
1J	Welch-ANOVA	0.05313	F(3, 12,27425) = 3,40909	A254F WT	0.06688	0
				A254L WT	0.06989	0
				A254L A254F	0.98746	0
				A254W WT	0.16982	0
				A254W A254F	0.75974	0
				A254W A254L	0.85423	0
1K	Welch-ANOVA	0.00493	F(2, 10,64233) = 8,95166	I182Y WT	0.04963	1
				I182W WT	0.0334	1
				I182W I182Y	0.03285	1
1M	Welch-ANOVA	2.27106e-08	F(2, 5,71455) = 1056,36438	A254L WT	0	1
				A254W WT	0	1
				A254W A254L	0.05157	0
2C	Welch-ANOVA	0.57368	F (2, 5,24913) = 0,62229	V181F A254L WT	0.9452	0
				V181F A254W WT	0.57434	0
				V181F A254W V181F A254L	0.52248	0
2D	Welch-ANOVA	1.1027e-05	F (4, 14,49985) = 20,08701	V181F A254V (6) V181F (3)	0.99434	0
				V181F A254L (7) V181F (3)	0.02509	1
				V181F A254L (7) V181F A254V (6)	0.02603	1
				V181F A254Y (15) V181F (3)	4.94585e-06	1
				V181F A254Y (15) V181F A254V (6)	4.40129e-06	1
				V181F A254Y (15) V181F A254L (7)	0.99976	0
				V181F A254W (6) V181F (3)	0.68609	0
				V181F A254W (6) V181F A254V (6)	0.92725	0
				V181F A254W (6) V181F A254L (7)	0.02997	1
				V181F A254W (6) V181F A254Y (15)	6.37356e-06	1
2E	Welch-ANOVA	0.00119	F (4, 11,15623) = 9,91408	V181W A254V (8) V181W - (5)	0.60291	0
				V181W A254L (7) V181W - (5)	0.29716	0
				V181W A254L (7) V181W A254V (8)	0.91795	0
				V181W A254Y (9) V181W - (5)	0.01422	1
				V181W A254Y (9) V181W A254V (8)	0.01751	1
				V181W A254Y (9) V181W A254L (7)	0.02101	1
				V181W A254W (7) V181W - (5)	0.04341	1
				V181W A254W (7) V181W A254V (8)	0.04697	1
				V181W A254W (7) V181W A254L (7)	0.05036	0
				V181W A254W (7) V181W A254Y (9)	0.7701	0
2G	Welch-ANOVA	0.58506	F (2, 4,36844) = 0,61475	I182Y A254F WT	0.56672	0
				I182Y A254W WT	0.88306	0
				I182Y A254W I182Y A254F	0.97484	0
2H	Welch-ANOVA	0.00432	F (3, 12,55255) = 7,19175	I182F A254F (8) A254F - (9)	0.81891	0
				I182Y A254F (3) A254F - (9)	0.01257	1
				I182Y A254F (3) I182F A254F (8)	0.04444	1
				I182W A254F (7) A254F - (9)	0.05276	0
				I182W A254F (7) I182F A254F (8)	0.99043	0
				I182W A254F (7) I182Y A254F (3)	0.0384	1
2I	Welch-ANOVA	0	F (9, 121,44577) = 35,46277	WT (480s) WT (60s)	0	1
				V181F A254L (60s) WT (60s)	1	0
				V181F A254L (60s) WT (480s)	9.67215e-08	1
				V181F A254L (480s) WT (60s)	1.03134e-05	1
				V181F A254L (480s) WT (480s)	0.51122	0
				V181F A254L (480s) V181F A254L (60s)	0.00011471	1
				V181F A254W (60s) WT (60s)	0.99989	0
				V181F A254W (60s) WT (480s)	3.48764e-08	1
				V181F A254W (60s) V181F A254L (60s)	0.99999	0
				V181F A254W (60s) V181F A254L (480s)	1.41688e-05	1
				V181F A254W (480s) WT (60s)	1.15831e-08	1
				V181F A254W (480s) WT (480s)	0.7277	0
				V181F A254W (480s) V181F A254L (60s)	1.96555e-06	1
				V181F A254W (480s) V181F A254L (480s)	0.99996	0
				V181F A254W (480s) V181F A254W (60s)	7.35644e-08	1
				V18W A254L (60s) WT (60s)	0.67433	0
				V18W A254L (60s) WT (480s)	2.60562e-08	1
				V18W A254L (60s) V181F A254L (60s)	0.86467	0
				V18W A254L (60s) V181F A254L (480s)	0.00402	1
				V18W A254L (60s) V181F A254W (60s)	0.57845	0
				V18W A254L (60s) V181F A254W (480s)	7.135e-05	1
				V18W A254L (480s) WT (60s)	0	1
				V18W A254L (480s) WT (480s)	0.69161	0
				V18W A254L (480s) V181F A254L (60s)	0	1
				V18W A254L (480s) V181F A254L (480s)	0.02639	1
				V18W A254L (480s) V181F A254W (60s)	2.9161e-08	1
				V18W A254L (480s) V181F A254W (480s)	0.03407	1
				V18W A254L (480s) V18W A254L (60s)	4.46154e-08	1
				V181W A254W (60s) WT (60s)	1	0
				V181W A254W (60s) WT (480s)	3.63406e-08	1
				V181W A254W (60s) V181F A254L (60s)	1	0
				V181W A254W (60s) V181F A254L (480s)	6.07251e-05	1
				V181W A254W (60s) V181F A254W (60s)	0.99978	0
				V181W A254W (60s) V181F A254W (480s)	2.8665e-07	1
				V181W A254W (60s) V18W A254L (60s)	0.89598	0
				V181W A254W (60s) V18W A254L (480s)	3.1484e-08	1
				V181W A254W (480s) WT (60s)	0.03157	1
				V181W A254W (480s) WT (480s)	0.01816	1
				V181W A254W (480s) V181F A254L (60s)	0.08176	0
				V181W A254W (480s) V181F A254L (480s)	0.82633	0
				V181W A254W (480s) V181F A254W (60s)	0.02776	1
				V181W A254W (480s) V181F A254W (480s)	0.47795	0
				V181W A254W (480s) V18W A254L (60s)	0.63426	0
				V181W A254W (480s) V18W A254L (480s)	0.000374859	1
				V181W A254W (480s) V181W A254W (60s)	0.08248	0
2J	Welch-ANOVA	1.20558e-05	F (3, 4,09388) = 524,26961	V181F-A254V WT	0.04397	1
				V181F-A254Y WT	4.67069e-05	1
				V181F-A254Y V181F-A254V	7.40432e-05	1
				V181F-A254L (2) WT	0.04144	1
				V181F-A254L (2) V181F-A254V	0.10693	0
				V181F-A254L (2) V181F-A254Y	0.00665	1
2K	Welch-ANOVA	0.95143	F (2, 7,13526) = 0,05015	V181F A254L wt	0.00141	1
				V181F A254Y wt	0.000240453	1
				V181F A254Y V181F A254L	0.9426	0
2M	Welch-ANOVA	1.6626e-06	F (2, 5,71668) = 250,23588	V181W A254Y wt	0.000810487	1
				V181W A254W wt	2.50251e-05	1
				V181W A254W V181W A254Y	0.99993	0
2N	Welch-ANOVA	3.50675e-05	F (2, 2,6837) = 1398,58478	V181W A254Y wt	0.00546	1
				V181W A254W wt	0.000535517	1
				V181W A254W V181W A254Y	0.51424	0
2P	Welch-ANOVA	0.01193	F (2, 5,42479) = 12,19887	I182Y-A254F WT	0.04055	1
				I182F-A254F WT	0.045	1
				I182F-A254F I182Y-A254F	0.9889	0
2Q	Welch-ANOVA	0.00468	F (2, 3,31746) = 52,08615	I182Y A254F wt	0.00323	1
				I182F A254F wt	0.4343	0
				I182F A254F I182Y A254F	0.1021	0
3D	Welch-ANOVA	0.23144	F (1, 79,80362) = 1,45404	V181F + S1 wt	0.23144	0
3F	Welch-ANOVA	1.94289e-14	F (7, 80,2871) = 18,52084	O1 S1 (47) Mock (17)	1.5786e-06	1
				V181F - + S1 (54) Mock (17)	0.27737	0
				V181F - + S1 (54) O1 S1 (47)	3.96272e-05	1
				V181F F250A + S1 (53) Mock (17)	3.31707e-08	1
				V181F F250A + S1 (53) O1 S1 (47)	0.83284	0
				V181F F250A + S1 (53) V181F - + S1 (54)	3.81705e-08	1
				V181F F250W + S1 (34) Mock (17)	0.11801	0
				V181F F250W + S1 (34) O1 S1 (47)	0.000768802	1
				V181F F250W + S1 (34) V181F - + S1 (54)	0.94412	0
				V181F F250W + S1 (34) V181F F250A + S1 (53)	6.40843e-08	1
				V181Azi + S1 (13) Mock (17)	0.99999	0
				V181Azi + S1 (13) O1 S1 (47)	1.86867e-06	1
				V181Azi + S1 (13) V181F - + S1 (54)	0.31114	0
				V181Azi + S1 (13) V181F F250A + S1 (53)	3.31265e-08	1
				V181Azi + S1 (13) V181F F250W + S1 (34)	0.1376	0
				V181Azi F250A + S1 (19) Mock (17)	0.02063	1
				V181Azi F250A + S1 (19) O1 S1 (47)	0.9368	0
				V181Azi F250A + S1 (19) V181F - + S1 (54)	0.05702	0
				V181Azi F250A + S1 (19) V181F F250A + S1 (53)	0.99956	0
				V181Azi F250A + S1 (19) V181F F250W + S1 (34)	0.09314	0
				V181Azi F250A + S1 (19) V181Azi + S1 (13)	0.02372	1
				V181Azi F250W + S1 (32) Mock (17)	0.48887	0
				V181Azi F250W + S1 (32) O1 S1 (47)	5.02261e-05	1
				V181Azi F250W + S1 (32) V181F - + S1 (54)	1	0
				V181Azi F250W + S1 (32) V181F F250A + S1 (53)	4.03443e-08	1
				V181Azi F250W + S1 (32) V181F F250W + S1 (34)	0.94935	0
				V181Azi F250W + S1 (32) V181Azi + S1 (13)	0.57266	0
				V181Azi F250W + S1 (32) V181Azi F250A + S1 (19)	0.055	0
3H	Welch-ANOVA	2.02209e-11	F (10, 31,44115) = 22,15022	V181F - (12) WT - (12)	0.000610049	1
				V181F F250S (8) WT - (12)	0.99828	0
				V181F F250S (8) V181F - (12)	0.04793	1
				V181F F250C (9) WT - (12)	0.99988	0
				V181F F250C (9) V181F - (12)	0.00235	1
				V181F F250C (9) V181F F250S (8)	0.97447	0
				V181F F250A (5) WT - (12)	0.41434	0
				V181F F250A (5) V181F - (12)	0.0411	1
				V181F F250A (5) V181F F250S (8)	0.55883	0
				V181F F250A (5) V181F F250C (9)	0.78327	0
				V181F F250W (6) WT - (12)	0.000405504	1
				V181F F250W (6) V181F - (12)	1	0
				V181F F250W (6) V181F F250S (8)	0.04624	1
				V181F F250W (6) V181F F250C (9)	0.00171	1
				V181F F250W (6) V181F F250A (5)	0.0327	1
				V181F F250V (11) WT - (12)	0.98381	0
				V181F F250V (11) V181F - (12)	0.02149	1
				V181F F250V (11) V181F F250S (8)	0.90013	0
				V181F F250V (11) V181F F250C (9)	0.99992	0
				V181F F250V (11) V181F F250A (5)	0.99706	0
				V181F F250V (11) V181F F250W (6)	0.0203	1
				V181F F250I (6) WT - (12)	0.02067	1
				V181F F250I (6) V181F - (12)	0.07905	0
				V181F F250I (6) V181F F250S (8)	0.21092	0
				V181F F250I (6) V181F F250C (9)	0.08118	0
				V181F F250I (6) V181F F250A (5)	0.76618	0
				V181F F250I (6) V181F F250W (6)	0.07526	0
				V181F F250I (6) V181F F250V (11)	0.50203	0
				V181Azi - (9) WT - (12)	0.000365191	1
				V181Azi - (9) V181F - (12)	0.01432	1
				V181Azi - (9) V181F F250S (8)	0.03726	1
				V181Azi - (9) V181F F250C (9)	0.00142	1
				V181Azi - (9) V181F F250A (5)	0.02696	1
				V181Azi - (9) V181F F250W (6)	0.93999	0
				V181Azi - (9) V181F F250V (11)	0.01247	1
				V181Azi - (9) V181F F250I (6)	0.03773	1
				V181Azi F250S (8) WT - (12)	1	0
				V181Azi F250S (8) V181F - (12)	0.00293	1
				V181Azi F250S (8) V181F F250S (8)	0.99922	0
				V181Azi F250S (8) V181F F250C (9)	0.99971	0
				V181Azi F250S (8) V181F F250A (5)	0.44547	0
				V181Azi F250S (8) V181F F250W (6)	0.00219	1
				V181Azi F250S (8) V181F F250V (11)	0.97939	0
				V181Azi F250S (8) V181F F250I (6)	0.04072	1
				V181Azi F250S (8) V181Azi - (9)	0.00196	1
				V181Azi F250W (8) WT - (12)	0.000602407	1
				V181Azi F250W (8) V181F - (12)	0.9989	0
				V181Azi F250W (8) V181F F250S (8)	0.0604	0
				V181Azi F250W (8) V181F F250C (9)	0.00282	1
				V181Azi F250W (8) V181F F250A (5)	0.05831	0
				V181Azi F250W (8) V181F F250W (6)	0.99918	0
				V181Azi F250W (8) V181F F250V (11)	0.04244	1
				V181Azi F250W (8) V181F F250I (6)	0.32592	0
				V181Azi F250W (8) V181Azi - (9)	0.86317	0
				V181Azi F250W (8) V181Azi F250S (8)	0.00272	1
3J	Welch-ANOVA	4.76263e-12	F (7, 101,5719) = 13,24862	O1 S1 (59) Mock (25)	0.04488	1
				V181F - + S1 (64) Mock (25)	0.99972	0
				V181F - + S1 (64) O1 S1 (59)	8.94603e-07	1
				V181F F253A + S1 (39) Mock (25)	0.99999	0
				V181F F253A + S1 (39) O1 S1 (59)	0.000445179	1
				V181F F253A + S1 (39) V181F - + S1 (64)	0.77121	0
				V181F F253W + S1 (42) Mock (25)	0.06769	0
				V181F F253W + S1 (42) O1 S1 (59)	0.99671	0
				V181F F253W + S1 (42) V181F - + S1 (64)	0.00376	1
				V181F F253W + S1 (42) V181F F253A + S1 (39)	0.02612	1
				V181Azi - + S1 (13) Mock (25)	0.68883	0
				V181Azi - + S1 (13) O1 S1 (59)	1.30373e-08	1
				V181Azi - + S1 (13) V181F - + S1 (64)	0.07572	0
				V181Azi - + S1 (13) V181F F253A + S1 (39)	0.00949	1
				V181Azi - + S1 (13) V181F F253W + S1 (42)	0.000200727	1
				V181Azi F253A + S1 (38) Mock (25)	0.99994	0
				V181Azi F253A + S1 (38) O1 S1 (59)	0.00301	1
				V181Azi F253A + S1 (38) V181F - + S1 (64)	0.80424	0
				V181Azi F253A + S1 (38) V181F F253A + S1 (39)	1	0
				V181Azi F253A + S1 (38) V181F F253W + S1 (42)	0.04231	1
				V181Azi F253A + S1 (38) V181Azi - + S1 (13)	0.02558	1
				V181Azi F253W + S1 (36) Mock (25)	0.06769	0
				V181Azi F253W + S1 (36) O1 S1 (59)	0.99671	0
				V181Azi F253W + S1 (36) V181F - + S1 (64)	0.00376	1
				V181Azi F253W + S1 (36) V181F F253A + S1 (39)	0.02612	1
				V181Azi F253W + S1 (36) V181F F253W + S1 (42)	--	1
				V181Azi F253W + S1 (36) V181Azi - + S1 (13)	0.000200727	1
				V181Azi F253W + S1 (36) V181Azi F253A + S1 (38)	0.04231	1
3L	Welch-ANOVA	2.96372e-08	F (10, 30,04284) = 12,68067	V181F - (3) WT - (12)	0.04692	1
				V181F F253S (9) WT - (12)	0.03433	1
				V181F F253S (9) V181F - (3)	0.08145	0
				V181F F253C (6) WT - (12)	0.03115	1
				V181F F253C (6) V181F - (3)	0.0424	1
				V181F F253C (6) V181F F253S (9)	0.99625	0
				V181F F253A (7) WT - (12)	0.03911	1
				V181F F253A (7) V181F - (3)	0.99714	0
				V181F F253A (7) V181F F253S (9)	0.99861	0
				V181F F253A (7) V181F F253C (6)	0.96167	0
				V181F F253W (5) WT - (12)	0.91982	0
				V181F F253W (5) V181F - (3)	0.01341	1
				V181F F253W (5) V181F F253S (9)	0.00877	1
				V181F F253W (5) V181F F253C (6)	0.0076	1
				V181F F253W (5) V181F F253A (7)	0.00532	1
				V181F F253V (9) WT - (12)	0.18545	0
				V181F F253V (9) V181F - (3)	0.87106	0
				V181F F253V (9) V181F F253S (9)	0.65175	0
				V181F F253V (9) V181F F253C (6)	0.57697	0
				V181F F253V (9) V181F F253A (7)	0.79775	0
				V181F F253V (9) V181F F253W (5)	0.22817	0
				V181F F253I (8) WT - (12)	0.03382	1
				V181F F253I (8) V181F - (3)	0.16635	0
				V181F F253I (8) V181F F253S (9)	1	0
				V181F F253I (8) V181F F253C (6)	0.99946	0
				V181F F253I (8) V181F F253A (7)	0.99814	0
				V181F F253I (8) V181F F253W (5)	0.00802	1
				V181F F253I (8) V181F F253V (9)	0.64487	0
				V181Azi + S1 (6) WT - (12)	0.03455	1
				V181Azi + S1 (6) V181F - (3)	0.20054	0
				V181Azi + S1 (6) V181F F253S (9)	1	0
				V181Azi + S1 (6) V181F F253C (6)	0.9968	0
				V181Azi + S1 (6) V181F F253A (7)	0.9994	0
				V181Azi + S1 (6) V181F F253W (5)	0.00824	1
				V181Azi + S1 (6) V181F F253V (9)	0.66157	0
				V181Azi + S1 (6) V181F F253I (8)	1	0
				V181Azi F253S (13) WT - (12)	0.03232	1
				V181Azi F253S (13) V181F - (3)	0.33657	0
				V181Azi F253S (13) V181F F253S (9)	1	0
				V181Azi F253S (13) V181F F253C (6)	1	0
				V181Azi F253S (13) V181F F253A (7)	0.99673	0
				V181Azi F253S (13) V181F F253W (5)	0.00588	1
				V181Azi F253S (13) V181F F253V (9)	0.62654	0
				V181Azi F253S (13) V181F F253I (8)	1	0
				V181Azi F253S (13) V181Azi + S1 (6)	1	0
				V181Azi F253W (8) WT - (12)	0.99917	0
				V181Azi F253W (8) V181F - (3)	0.03004	1
				V181Azi F253W (8) V181F F253S (9)	0.02307	1
				V181Azi F253W (8) V181F F253C (6)	0.02124	1
				V181Azi F253W (8) V181F F253A (7)	0.0255	1
				V181Azi F253W (8) V181F F253W (5)	0.55942	0
				V181Azi F253W (8) V181F F253V (9)	0.08412	0
				V181Azi F253W (8) V181F F253I (8)	0.02276	1
				V181Azi F253W (8) V181Azi + S1 (6)	0.02317	1
				V181Azi F253W (8) V181Azi F253S (13)	0.02185	1
3M	Welch-ANOVA	0.15381	F (4, 74,01947) = 1,7236	V181F F250S + S1 wt	0.5218	0
				V181F F250W + S1 wt	0.99949	0
				V181F F250W + S1 V181F F250S + S1	0.88079	0
				V181F F253S + S1 wt	0.75544	0
				V181F F253S + S1 V181F F250S + S1	0.99891	0
				V181F F253S + S1 V181F F250W + S1	0.95761	0
				V181F F253W + S1 wt	0.11812	0
				V181F F253W + S1 V181F F250S + S1	0.94783	0
				V181F F253W + S1 V181F F250W + S1	0.53479	0
				V181F F253W + S1 V181F F253S + S1	0.86724	0
4B	Welch-ANOVA	0.6997	F (1, 3,52535) = 0,1719	V181F F250S F253S WT	0.7024	0
4C	Welch-ANOVA	1.39012e-09	F (5, 20,88306) = 35,75524	V181F F250S F253S WT	0.01057	1
				V181F F250C F253C WT	0.00492	1
				V181F F250C F253C V181F F250S F253S	0.48446	0
				V181F F250A F253A WT	0.08932	0
				V181F F250A F253A V181F F250S F253S	0.16017	0
				V181F F250A F253A V181F F250C F253C	0.70295	0
				V181F F250W F253W WT	0.99888	0
				V181F F250W F253W V181F F250S F253S	0.00854	1
				V181F F250W F253W V181F F250C F253C	0.00356	1
				V181F F250W F253W V181F F250A F253A	0.06208	0
				V181F F250I F253I WT	0.000373591	1
				V181F F250I F253I V181F F250S F253S	0.00114	1
				V181F F250I F253I V181F F250C F253C	0.00077152	1
				V181F F250I F253I V181F F250A F253A	0.000399536	1
				V181F F250I F253I V181F F250W F253W	0.00473	1
4E	Welch-ANOVA	0.54101	F (2, 7,42651) = 0,67153	V181Azi F250S F253S WT	0.50921	0
				V181Azi F250I F253I WT	0.99167	0
				V181Azi F250I F253I V181Azi F250S F253S	0.53337	0
4F	Welch-ANOVA	4.89189e-08	F (5, 18,95564) = 27,17823	V181Azi F250S F253S WT	0.000308126	1
				V181Azi F250C F253C WT	0.0609	0
				V181Azi F250C F253C V181Azi F250S F253S	0.78496	0
				V181Azi F250A F253A WT	0.9963	0
				V181Azi F250A F253A V181Azi F250S F253S	0.000865282	1
				V181Azi F250A F253A V181Azi F250C F253C	0.09665	0
				V181Azi F250W F253W WT	0.99988	0
				V181Azi F250W F253W V181Azi F250S F253S	0.000339315	1
				V181Azi F250W F253W V181Azi F250C F253C	0.05512	0
				V181Azi F250W F253W V181Azi F250A F253A	0.98983	0
				V181Azi F250I F253I WT	0.00194	1
				V181Azi F250I F253I V181Azi F250S F253S	1.7194e-05	1
				V181Azi F250I F253I V181Azi F250C F253C	0.00958	1
				V181Azi F250I F253I V181Azi F250A F253A	0.03051	1
				V181Azi F250I F253I V181Azi F250W F253W	0.08082	0
5B	Welch-ANOVA	1.59377e-05	F (1, 12,6281) = 44,19129	V181S F250S F253S WT	1.85461e-05	1
5C	Welch-ANOVA	0.6283	F (1, 8,96709) = 0,25114	V181S F250S F253S WT	0.62834	0
5E	Welch-ANOVA	2.53329e-06	F ( 2, 14,12895) = 37,11351	L185A F250A WT	4.0903e-07	1
				L185S F250S WT	0.00169	1
				L185S F250S L185A F250A	0.0097	1
5F	Welch-ANOVA	0.23638	F ( 2, 10,49488) = 1,67188	L185S F250S WT	0.41108	0
				L185A F250A WT	0.89683	0
				L185A F250A L185S F250S	0.30861	0
5G	Welch-ANOVA	5.12297e-08	F ( 1, 7,27041) = 589,34676	L185A-F250A WT	1.74718e-07	1
5I	Welch-ANOVA	3.1749e-06	F ( 2, 14,52433) = 33,06616	V181S F250S F253S WT	0.00391	1
				V181I F250I F253I WT	3.52221e-05	1
				V181I F250I F253I V181S F250S F253S	0.000924747	1
5J	Welch-ANOVA	0.93765	F ( 1, 6,3035) = 0,00665	V181S F250S F253S WT	0.93753	0
5K	Welch-ANOVA	0.00387	F ( 2, 5,35825) = 20,55404	O1 L185S F250S +S1 WT	0.02186	1
				O1 L185A F250A +S1 WT	0.02173	1
				O1 L185A F250A +S1 O1 L185S F250S +S1	0.8767	0
5L	Welch-ANOVA	0.26861	F ( 2, 7,53887) = 1,55623	L185S F250S WT	0.27385	0
				L185A F250A WT	0.9811	0
				L185A F250A L185S F250S	0.2564	0
